# Supplementary material for: Ecology of the Western Queen Butterfly Danaus gilippus thersippus (Lepidoptera: Nymphalidae) in the Mojave and Sonoran Deserts
Source: Insects. 2020 May 19;11(5):315. doi: 10.3390/insects11050315 (PMC7290759; doi:10.3390/insects11050315)
Supplement: Supplementary file 1 [file insects-11-00315-s001.zip]

Archive with 3 entries (2 files):
- Supplemental Information_14_May_Danuas_gilippus_thersippus_Saul.docx
- __MACOSX/
- __MACOSX/._Supplemental Information_14_May_Danuas_gilippus_thersippus_Saul.docx
